# Supplementary material for: shinyBN: an online application for interactive Bayesian network inference and visualization
Source: BMC Bioinformatics. 2019 Dec 16;20:711. doi: 10.1186/s12859-019-3309-0 (PMC6916222; doi:10.1186/s12859-019-3309-0)
Supplement: Supplementary file 1 — Additional file 1. A zip archive containing the source codes and manual of shinyBN. [file 12859_2019_3309_MOESM1_ESM.zip]

Archive with 28 entries (23 files):
- Additional file 1/
- Additional file 1/Manual GIF/
- Additional file 1/Manual GIF/Batch inference.gif
- Additional file 1/Manual GIF/Render.gif
- Additional file 1/Manual GIF/Single inference.gif
- Additional file 1/shinyBN v1.0/
- Additional file 1/shinyBN v1.0/data/
- Additional file 1/shinyBN v1.0/data/shinyBN.xlsx
- Additional file 1/shinyBN v1.0/data/Stroke_bn.rdata
- Additional file 1/shinyBN v1.0/global.R
- Additional file 1/shinyBN v1.0/inference.R
- Additional file 1/shinyBN v1.0/input.R
- Additional file 1/shinyBN v1.0/introduction.R
- Additional file 1/shinyBN v1.0/render.R
- Additional file 1/shinyBN v1.0/RMD_introduction.Rmd
- Additional file 1/shinyBN v1.0/server.R
- Additional file 1/shinyBN v1.0/ui.R
- Additional file 1/shinyBN v1.0/www/
- Additional file 1/shinyBN v1.0/www/DCA_download.png
- Additional file 1/shinyBN v1.0/www/Logo.png
- Additional file 1/shinyBN v1.0/www/Logo1.png
- Additional file 1/shinyBN v1.0/www/logo2.png
- Additional file 1/shinyBN v1.0/www/Network_download.png
- Additional file 1/shinyBN v1.0/www/Result_download.png
- Additional file 1/shinyBN v1.0/www/ROC_download.png
- Additional file 1/shinyBN v1.0/www/Valid_download.png
- Additional file 1/shinyBN v1.0/www/workflow.png
- Additional file 1/shinyBN_Manual.pdf
