# Supplementary material for: shinyBN: an online application for interactive Bayesian network inference and visualization
Source: BMC Bioinformatics. 2019 Dec 16;20:711. doi: 10.1186/s12859-019-3309-0 (PMC6916222; doi:10.1186/s12859-019-3309-0)
Supplement: Supplementary file 6 — Additional file 6. An R script containing all the code to construct the stroke network using conditional probability tables provided in [1]. [file 12859_2019_3309_MOESM6_ESM.r]

library(bnlearn)
dag = model2network("[STROKE][HbG][ANXA2.8][Thalassemia|HbG][HbF.G|HbF.P:HbG][HbF.P|STROKE][ADCY9.9|STROKE][ADCY9|STROKE][ADCY9.11|STROKE][ADCY9.5|STROKE][TGFBR3.6|STROKE][CCL2|STROKE][ANXA2.6|STROKE][CSF2.4|CSF2.3:STROKE][CSF2.3|TGFBR3.7][TGFBR3|TGFBR3.7][TGFBR3.7|STROKE:MET.5][MET.5|CAT:STROKE][CIQB|MET.5][TGFBR2|MET.5][KL.2|MET.5][KL.3|KL.2][TGFBR3.10|STROKE:TGFBR3.7][TGFBR3.2|TGFBR3.8:TGFBR3.10][TGFBR3.8|TGFBR3.10:STROKE][TGFBR3.9|TGFBR3.2:TGFBR3.10:TGFBR3.8][CAT|ANXA2.8][TIE|CAT][TEK|STROKE][SELP.14|STROKE:MET.5][SELP.12|STROKE:MET.6][SELPLG|SELP.12][SELP.13|SELP.12][SELP|SELP.13][SELP.11|SELP.13:SELP.12][SELP.2|SELP.11][MET.6|MET.5:STROKE][MET.9|MET.6][NRCAM|MET.6][ERG.2|STROKE][ERG.4|ERG.2][SELP.22|STROKE:SELP.17][SELP.17|ECE1.13][SELP.15|SELP.17][ECE1.12|STROKE:ANXA2.8][ECE1.13|ECE1.12:STROKE][ERG.3|ECE1.13][TGFBR2.6|ANXA2.8][ERG.5|ANXA2.8][RS276789|ERG.5][TGFBR3.4|ANXA2.8][TGFBR2.0|TGFBR2.6][EDN1.3|ANXA2.8][BMP6.2|EDN1.3][BMP6.3|BMP6.2][ADCY9.8|ANXA2.8:STROKE][ANXA2.12|EDN1.3][BMP6|ANXA2.8][BMP6.10|STROKE:BMP6][BMP6.11|BMP6.10:STROKE][BMP6.9|BMP6.11:BMP6.10:BMP6.13][BMP6.13|BMP6.14:STROKE:BMP6.10][BMP6.12|BMP6.14:STROKE:BMP6.13][BMP6.14|EDN1.9][EDN1.9|EDN1.3][EDN1.7|EDN1.10:EDN1.6:EDN1.3][EDN1.10|EDN1.6:EDN1.9][EDN1.6|ANXA2.8][ANXA2.5|ANXA2.7:ANXA2.12][ANXA2.7|ANXA2.13:ANXA2.12][ANXA2.11|ANXA2.7:ANXA2.13:ANXA2.12][ANXA2.13|ANXA2.12:ANXA2.8][ANXA2.4|ANXA2.13][ANXA2.3|ANXA2.4]") 

cpt_TGFBR3.9 <- c(0.333, 0.333, 0.333,
         0.333, 0.333, 0.333,
         0.333, 0.333, 0.333,
         0.333, 0.333, 0.333,
         0.076, 0.076, 0.848,
         0.333, 0.333, 0.333,
         0.333, 0.333, 0.333,
         0.052, 0.896, 0.052,
         0.076, 0.848, 0.076,
         0.333, 0.333, 0.333,
         0.333, 0.333, 0.333,
         0.333, 0.333, 0.333,
         0.333, 0.333, 0.333,
         0.042, 0.042, 0.916,
         0.043, 0.043, 0.914,
         0.333, 0.333, 0.333,
         0.007, 0.666, 0.327,
         0.013, 0.171, 0.816,
         0.333, 0.333, 0.333,
         0.927, 0.006, 0.067,
         0.848, 0.076, 0.076,
         0.076, 0.076, 0.848,
         0.266, 0.009, 0.725,
         0.827, 0.001, 0.172,
         0.861, 0.017, 0.122,
         0.171, 0.354, 0.475,
         0.261, 0.059, 0.68)
dim(cpt_TGFBR3.9) = c(3,3,3,3)
dimnames(cpt_TGFBR3.9) = list("TGFBR3.9" = c("TT", "CC", "CT"),
                              "TGFBR3.2" = c("TT", "CC", "CT"),
                              "TGFBR3.10" = c("TT", "CT", "CC"), 
                              "TGFBR3.8" = c("TT", "CT", "CC"))
cpt_SELP.2 <- matrix(c(0.105, 0.655, 0.24,
                0.577, 0.16 , 0.263,
                0.116, 0.175, 0.709),ncol=3,byrow = T,dimnames=list("SELP.11"=c("TT","AA","AT"),
                                                                    "SELP.2"=c("CC","TT","CT")))
cpt_SELP.2 <- t(cpt_SELP.2)
cpt_TGFBR3.2 <- c(0.333, 0.333, 0.333,
                  0.333, 0.333, 0.333,
                  0.017, 0.911, 0.072,
                  0.157, 0.686, 0.157,
                  0.01 , 0.911, 0.079,
                  0.006, 0.642, 0.352,
                  0.013, 0.93 , 0.057,
                  0.013, 0.659, 0.328,
                  0.075, 0.538, 0.387)
dim(cpt_TGFBR3.2) = c(3,3,3)
dimnames(cpt_TGFBR3.2) = list("TGFBR3.2"=c("TT","CC","CT"),
                              "TGFBR3.8"=c("TT","CT","CC"),
                              "TGFBR3.10"=c("TT","CT","CC"))
cpt_SELP.11 = c(0.624, 0.043, 0.333,
                0.105, 0.836, 0.059,
                0.103, 0.103, 0.794,
                0.648, 0.145, 0.207,
                0.023, 0.704, 0.273,
                0.06 , 0.105, 0.835,
                0.737, 0.038, 0.225,
                0.18 , 0.461, 0.359,
                0.225, 0.098, 0.677)
dim(cpt_SELP.11) = c(3,3,3)
dimnames(cpt_SELP.11) = list("SELP.11" = c("TT","AA","AT"),
                             "SELP.13" = c("AA","TT","AT"),
                             "SELP.12" = c("TT","AT","AA"))
cpt_SELP = matrix(c(0.36 , 0.176, 0.464,
                    0.205, 0.332, 0.463,
                    0.277, 0.226, 0.497),ncol = 3,byrow = T,dimnames=list("SELP.13"=c("AA","TT","AT"),
                                                                          "SELP"=c("AA","GG","AG")))
cpt_SELP = t(cpt_SELP)
cpt_TGFBR3.8 = c(0.024, 0.024, 0.952,
                 0.006, 0.12 , 0.874,
                 0.019, 0.226, 0.755,
                 0.333, 0.333, 0.333,
                 0.19 , 0.62 , 0.19,
                 0.026, 0.113, 0.861)
dim(cpt_TGFBR3.8) = c(3,3,2)
dimnames(cpt_TGFBR3.8)=list("TGFBR3.8"=c("TT","CT","CC"),
                            "TGFBR3.10"=c("TT","CT","CC"),
                            "STROKE" = c(0,1))
cpt_SELPLG = matrix(c(0.218, 0.439, 0.344,
                      0.029, 0.657, 0.314,
                      0.029, 0.712, 0.259),ncol=3,byrow = T,dimnames = list("SELP.12"=c("TT","AT","AA"),
                                                                            "SELPLG"= c("AA","GG","AG")))
cpt_SELPLG <- t(cpt_SELPLG)
cpt_SELP.13 = matrix(c(0.218, 0.691, 0.091,
                       0.059, 0.369, 0.572,
                       0.319, 0.168, 0.513),ncol=3,byrow = T,dimnames = list("SELP.12"=c("TT","AT","AA"),
                                                                             "SELP.13"=c("AA","TT","AT")))
cpt_SELP.13 <- t(cpt_SELP.13)
cpt_ANXA2.11 = c(0.333, 0.333, 0.333,
                 0.333, 0.333, 0.333,
                 0.333, 0.333, 0.333,
                 0.333, 0.333, 0.333,
                 0.333, 0.333, 0.333,
                 0.333, 0.333, 0.333,
                 0.333, 0.333, 0.333,
                 0.076, 0.848, 0.076,
                 0.006, 0.067, 0.927,
                 0.333, 0.333, 0.333,
                 0.03 , 0.333, 0.637,
                 0.002, 0.021, 0.977,
                 0.175, 0.333, 0.492,
                 0.02 , 0.861, 0.119,
                 0.032, 0.362, 0.606,
                 0.887, 0.087, 0.026,
                 0.307, 0.613, 0.08,
                 0.2  , 0.41 , 0.39,
                 0.333, 0.333, 0.333,
                 0.333, 0.333, 0.333,
                 0.333, 0.333, 0.333,
                 0.848, 0.076, 0.076,
                 0.012, 0.494, 0.494,
                 0.002, 0.051, 0.947,
                 0.043, 0.043, 0.914,
                 0.032, 0.853, 0.115,
                 0.013, 0.356, 0.631)
dim(cpt_ANXA2.11)=c(3,3,3,3)
dimnames(cpt_ANXA2.11) = list("ANXA2.11"=c("AA","AG","GG"),
                              "ANXA2.7" =c("GG","GT","TT"),
                              "ANXA2.13"=c("AA","AG","GG"),
                              "ANXA2.12"=c("GG","CC","CG"))
cpt_BMP6.9 <- c(0.992, 0.004, 0.004,
                0.076, 0.076, 0.848,
                0.03 , 0.03 , 0.94,
                0.776, 0.007, 0.217,
                0.023, 0.489, 0.489,
                0.124, 0.063, 0.813,
                0.883, 0.077, 0.04,
                0.08 , 0.688, 0.232,
                0.067, 0.24 , 0.693,
                0.651, 0.016, 0.333,
                0.076, 0.848, 0.076,
                0.043, 0.478, 0.478,
                0.301, 0.107, 0.592,
                0.014, 0.835, 0.151,
                0.014, 0.127, 0.859,
                0.164, 0.626, 0.21,
                0.01 , 0.957, 0.033,
                0.032, 0.658, 0.31,
                0.478, 0.004, 0.518,
                0.03 , 0.637, 0.333,
                0.207, 0.019, 0.774,
                0.238, 0.107, 0.655,
                0.008, 0.252, 0.74,
                0.006, 0.056, 0.938,
                0.439, 0.202, 0.36,
                0    , 0.849, 0.151,
                0.02 , 0.387, 0.593)
dim(cpt_BMP6.9) <- c(3,3,3,3)
dimnames(cpt_BMP6.9) = list("BMP6.9"=c("TT","CC","CT"),
                              "BMP6.11"=c("CC","TT","CT"),
                              "BMP6.10"=c("AA","AT","TT"),
                              "BMP6.13"=c("TT","CC","CT"))
cpt_BMP6.12 <- c(0.103, 0.794, 0.103,
                 0.02 , 0.423, 0.557,
                 0.038, 0.122, 0.84,
                 0.333, 0.333, 0.333,
                 0.103, 0.103, 0.794,
                 0.013, 0.013, 0.974,
                 0.672, 0.237, 0.091,
                 0.351, 0.556, 0.093,
                 0.181, 0.37 , 0.449,
                 0.043, 0.333, 0.624,
                 0.01 , 0.139, 0.851,
                 0.003, 0.037, 0.96,
                 0.395, 0.211, 0.395,
                 0.078, 0.779, 0.143,
                 0.049, 0.344, 0.607,
                 0.333, 0.333, 0.333,
                 0.103, 0.103, 0.794,
                 0.043, 0.043, 0.914)
dim(cpt_BMP6.12) <- c(3,3,2,3)
dimnames(cpt_BMP6.12) <- list("BMP6.12"=c("TT","CT","CC"),
                              "BMP6.14"=c("AA","AC","CC"),
                              "STROKE"=c(0,1),
                              "BMP6.13"=c("TT","CC","CT"))
cpt_CSF2.4 <- c(0.966, 0.008, 0.026,
                0.075, 0.846, 0.079,
                0.022, 0.236, 0.742,
                0.86 , 0.07 , 0.07,
                0.382, 0.492, 0.126,
                0.087, 0.152, 0.761)
dim(cpt_CSF2.4) <- c(3,3,2)
dimnames(cpt_CSF2.4) <- list("CSF2.4"=c("CC","CT","TT"),
                             "CSF2.3"=c("TT","CT","CC"),
                             "STROKE"=c(0,1))
cpt_ANXA2.3 <- matrix(c(0.061, 0.257, 0.682,
                        0.272, 0.47 , 0.258,
                        0.098, 0.512, 0.39),ncol=3,byrow=T,dimnames = list("ANXA2.4"=c("AA","GG","AG"),
                                                                        "ANXA2.3"=c("AA","AT","TT")))
cpt_ANXA2.3 <- t(cpt_ANXA2.3)
cpt_ANXA2.5 <- c(0.333, 0.333, 0.333,
                 0.157, 0.686, 0.157,
                 0.018, 0.373, 0.609,
                 0.049, 0.731, 0.22,
                 0.079, 0.483, 0.437,
                 0.21 , 0.305, 0.486,
                 0.076, 0.591, 0.333,
                 0.07 , 0.708, 0.222,
                 0.087, 0.49 , 0.422)
dim(cpt_ANXA2.5) <- c(3,3,3)
dimnames(cpt_ANXA2.5) <- list("ANXA2.5" = c("AA","TT","AT"),
                              "ANXA2.7" = c("GG","GT","TT"),
                              "ANXA2.12"=c("GG","CC","CG"))
cpt_TGFBR3.10 <- c(0.115, 0.208, 0.677,
                   0.19 , 0.19 , 0.62,
                   0.009, 0.163, 0.828,
                   0.005, 0.016, 0.979,
                   0.03 , 0.241, 0.729,
                   0.333, 0.333, 0.333)
dim(cpt_TGFBR3.10) <- c(3,2,3)
dimnames(cpt_TGFBR3.10) <- list("TGFBR3.10"=c("TT","CT","CC"),
                             "STROKE"=c(0,1),
                             "TGFBR3.7"=c("TT","CC","CT"))
cpt_SELP.12 <- c(0.12 , 0.268, 0.612,
                 0.333, 0.333, 0.333,
                 0.033, 0.243, 0.724,
                 0.228, 0.07 , 0.702,
                 0.009, 0.195, 0.796,
                 0.107, 0.005, 0.888)
dim(cpt_SELP.12) <- c(3,2,3)
dimnames(cpt_SELP.12) <- list("SELP.12"=c("TT","AT","AA"),
                              "STROKE"=c(0,1),
                              "MET.6"=c("TT","CT","CC"))
cpt_MET.9 <- matrix(c(0.503, 0.318, 0.179,
                      0.027, 0.515, 0.458,
                      0.012, 0.15 , 0.838),ncol = 3,byrow = T,dimnames=list("MET.6"=c("TT","CT","CC"),
                                                                            "MET.9"=c("AA","AT","TT")))
cpt_MET.9 <- t(cpt_MET.9)
cpt_TGFBR3 <- matrix(c(0.333, 0.587, 0.08,
                       0.016, 0.763, 0.221,
                       0.065, 0.456, 0.478),ncol = 3,byrow = T,dimnames=list("TGFBR3.7"=c("TT","CC","CT"),
                                                                             "TGFBR3"=c("AA","GG","AG")))
cpt_TGFBR3 <- t(cpt_TGFBR3)
cpt_CSF2.3 <- matrix(c(0.122, 0.249, 0.629,
                       0.042, 0.361, 0.597,
                       0.049, 0.495, 0.456),ncol = 3,byrow = T,dimnames=list("TGFBR3.7"=c("TT","CC","CT"),
                                                                             "CSF2.3"=c("TT","CT","CC")))
cpt_CSF2.3 <- t(cpt_CSF2.3)
cpt_ANXA2.7 <- c(0.333, 0.333, 0.333,
                 0.333, 0.333, 0.333,
                 0.017, 0.072, 0.911,
                 0.005, 0.059, 0.936,
                 0.018, 0.439, 0.543,
                 0.124, 0.424, 0.452,
                 0.333, 0.333, 0.333,
                 0.019, 0.119, 0.862,
                 0.009, 0.372, 0.619)
dim(cpt_ANXA2.7) <- c(3,3,3)
dimnames(cpt_ANXA2.7) <- list("ANXA2.7"=c("GG","GT","TT"),
                              "ANXA2.13"=c("AA","AG","GG"),
                              "ANXA2.12"=c("GG","CC","CG"))
cpt_KL.3 <- matrix(c(0.061, 0.061, 0.878,
                     0.017, 0.32 , 0.663,
                     0.111, 0.39 , 0.498),ncol=3,byrow = T,dimnames = list("KL.2"=c("TT","CT","CC"),
                                                                           "KL.3"=c("TT","AT","AA")))
cpt_KL.3 <- t(cpt_KL.3)
cpt_ANXA2.4 <- matrix(c(0.692, 0.067, 0.241,
                        0.371, 0.098, 0.531,
                        0.25 , 0.251, 0.498),ncol=3,byrow = T,dimnames = list("ANXA2.13"=c("AA","AG","GG"),
                                                                              "ANXA2.4"=c("AA","GG","AG")))
cpt_ANXA2.4 <- t(cpt_ANXA2.4)
cpt_BMP6.13 <- c(0.794, 0.103, 0.103,
                 0.1  , 0.362, 0.538,
                 0.438, 0.09 , 0.473,
                 0.333, 0.333, 0.333,
                 0.333, 0.333, 0.333,
                 0.333, 0.333, 0.333,
                 0.02 , 0.691, 0.289,
                 0.001, 0.372, 0.627,
                 0.26 , 0.166, 0.574,
                 0.333, 0.333, 0.333,
                 0.333, 0.333, 0.333,
                 0.333, 0.333, 0.333,
                 0.005, 0.898, 0.097,
                 0.026, 0.556, 0.418,
                 0.15 , 0.333, 0.517,
                 0.043, 0.914, 0.043,
                 0.066, 0.868, 0.066,
                 0.154, 0.803, 0.043)
dim(cpt_BMP6.13) <- c(3,3,2,3)
dimnames(cpt_BMP6.13) <- list("BMP6.13"=c("TT","CC","CT"),
                              "BMP6.14"=c("AA","AC","CC"),
                              "STROKE"=c(0,1),
                              "BMP6.10"=c("AA","AT","TT"))
cpt_SELP.22 <- c(0.199, 0.199, 0.602,
                 0.333, 0.333, 0.333,
                 0.354, 0.492, 0.155,
                 0.986, 0.007, 0.007,
                 0.099, 0.528, 0.373,
                 0.97 , 0.015, 0.015)
dim(cpt_SELP.22) <- c(3,2,3)
dimnames(cpt_SELP.22) <- list("SELP.22"=c("CC","CT","TT"),
                              "STROKE"=c(0,1),
                              "SELP.17"=c("TT","CC","CT"))
cpt_EDN1.7 <- c(0.333, 0.333, 0.333,
                0.333, 0.333, 0.333,
                0.333, 0.333, 0.333,
                0.333, 0.333, 0.333,
                0.333, 0.333, 0.333,
                0.333, 0.333, 0.333,
                0.333, 0.333, 0.333,
                0.883, 0.01 , 0.107,
                0.848, 0.076, 0.076,
                0.333, 0.333, 0.333,
                0.664, 0.036, 0.3,
                0.914, 0.043, 0.043,
                0.333, 0.333, 0.333,
                0.914, 0.043, 0.043,
                0.333, 0.333, 0.333,
                0.962, 0.019, 0.019,
                0.376, 0.031, 0.593,
                0.786, 0.002, 0.212,
                0.333, 0.333, 0.333,
                0.339, 0.001, 0.66,
                0.914, 0.015, 0.071,
                0.333, 0.333, 0.333,
                0.963, 0.003, 0.034,
                0.848, 0.076, 0.076,
                0.821, 0.021, 0.158,
                0.144, 0.377, 0.479,
                0.325, 0.036, 0.639)
dim(cpt_EDN1.7) <- c(3,3,3,3)
dimnames(cpt_EDN1.7) <- list("EDN1.7"=c("CC","TT","CT"),
                             "EDN1.10"=c("AA","CC","AC"),
                             "EDN1.6"=c("CT","TT","CC"),
                             "EDN1.3"=c("AA","AC","CC"))
cpt_NRCAM <- matrix(c(0.549, 0.41 , 0.041,
                      0.508, 0.223, 0.269,
                      0.456, 0.185, 0.359),ncol=3,byrow = T,dimnames = list("MET.6"=c("TT","CT","CC"),
                                                                            "NRCAM"=c("CG","CC","GG")))
cpt_NRCAM <- t(cpt_NRCAM)
cpt_SELP.15 <- matrix(c(0.038, 0.84 , 0.122,
                        0.129, 0.412, 0.46,
                        0.015, 0.598, 0.387),ncol=3,byrow = T,dimnames = list("SELP.17"=c("TT","CC","CT"),
                                                                              "SELP.15"=c("TT","CC","CT")))
cpt_SELP.15 <- t(cpt_SELP.15)
cpt_KL.2 <- matrix(c(0.103, 0.449, 0.449,
                     0.026, 0.163, 0.811,
                     0.008, 0.116, 0.876),ncol=3,byrow = T,dimnames = list("MET.5"=c("TT","CT","CC"),
                                                                           "KL.2"=c("TT","CT","CC")))
cpt_KL.2 <- t(cpt_KL.2)
cpt_TGFBR2 <- matrix(c(0.103, 0.218, 0.679,
                       0.026, 0.209, 0.765,
                       0.005, 0.119, 0.876),ncol=3,byrow = T,dimnames = list("MET.5"=c("TT","CT","CC"),
                                                                             "TGFBR2"=c("GG","CG","CC")))
cpt_TGFBR2 <- t(cpt_TGFBR2)
cpt_TGFBR3.7 <- c(0.061, 0.47 , 0.47,
                  0.333, 0.333, 0.333,
                  0.013, 0.769, 0.218,
                  0.19 , 0.62 , 0.19,
                  0.016, 0.856, 0.128,
                  0.016, 0.979, 0.005)
dim(cpt_TGFBR3.7) <- c(3,2,3)
dimnames(cpt_TGFBR3.7) <- list("TGFBR3.7"=c("TT","CC","CT"),
                               "STROKE"=c(0,1),
                               "MET.5"=c("TT","CT","CC"))
cpt_SELP.14 <- c(0.061, 0.606, 0.333,
                 0.333, 0.333, 0.333,
                 0.023, 0.908, 0.069,
                 0.62 , 0.19 , 0.19,
                 0.002, 0.851, 0.147,
                 0.286, 0.406, 0.308)
dim(cpt_SELP.14) <- c(3,2,3)
dimnames(cpt_SELP.14) <- list("SELP.14" = c("TT","CC","CT"),
                              "STROKE"=c(0,1),
                              "MET.5"=c("TT","CT","CC"))
cpt_MET.6 <- c(0.606, 0.333, 0.061,
               0.051, 0.656, 0.293,
               0.009, 0.151, 0.84,
               0.333, 0.333, 0.333,
               0.19 , 0.62 , 0.19,
               0.005, 0.048, 0.947)
dim(cpt_MET.6) <- c(3,3,2)
dimnames(cpt_MET.6) <- list("MET.6"=c("TT","CT","CC"),
                            "MET.5"=c("TT","CT","CC"),
                            "STROKE"=c(0,1))
cpt_SELP.17 <- matrix(c(0.195, 0.195, 0.61,
                        0.014, 0.76 , 0.226,
                        0.016, 0.754, 0.23),ncol = 3,byrow = T,dimnames = list("ECE1.13"=c("TT","CT","CC"),
                                                                               "SELP.17"=c("TT","CC","CT")))
cpt_SELP.17 <- t(cpt_SELP.17)
cpt_CIQB <- matrix(c(0.103, 0.449, 0.449,
                     0.108, 0.218, 0.674,
                     0.019, 0.259, 0.722),ncol=3,byrow = T,dimnames=list("MET.5"=c("TT","CT","CC"),
                                                                         "CIQB"=c("TT","CT","CC")))
cpt_CIQB <- t(cpt_CIQB)
cpt_BMP6.14 <- matrix(c(0.158, 0.279, 0.563,
                        0.047, 0.334, 0.619,
                        0.025, 0.242, 0.733),ncol = 3,byrow = T,dimnames = list("EDN1.9"=c("AA","AG","GG"),
                                                                                "BMP6.14"=c("AA","AC","CC")))
cpt_BMP6.14 <- t(cpt_BMP6.14)
cpt_EDN1.10 <- c(0.333, 0.333, 0.333,
                 0.157, 0.686, 0.157,
                 0.014, 0.927, 0.059,
                 0.006, 0.78 , 0.214,
                 0.076, 0.848, 0.076,
                 0.017, 0.698, 0.285,
                 0.001, 0.734, 0.265,
                 0.009, 0.95 , 0.041,
                 0.066, 0.609, 0.325)
dim(cpt_EDN1.10) <- c(3,3,3)
dimnames(cpt_EDN1.10) <- list("EDN1.10"=c("AA","CC","AC"),
                              "EDN1.6"=c("CT","TT","CC"),
                              "EDN1.9"=c("AA","AG","GG"))
cpt_ANXA2.13 <- c(0.333, 0.333, 0.333,
                  0.333, 0.333, 0.333,
                  0.157, 0.686, 0.157,
                  0.333, 0.333, 0.333,
                  0.087, 0.692, 0.221,
                  0.076, 0.333, 0.591,
                  0.017, 0.017, 0.966,
                  0.052, 0.323, 0.625,
                  0.001, 0.208, 0.791)
dim(cpt_ANXA2.13) <- c(3,3,3)
dimnames(cpt_ANXA2.13) <- list("ANXA2.13"=c("AA","AG","GG"),
                               "ANXA2.12"=c("GG","CC","CG"),
                               "ANXA2.8"=c("GG","AG","AA"))
cpt_BMP6.11 <- c(0.775, 0.077, 0.148,
                 0.145, 0.055, 0.8,
                 0.081, 0.528, 0.391,
                 0.333, 0.333, 0.333,
                 0.333, 0.333, 0.333,
                 0.326, 0.208, 0.465)
dim(cpt_BMP6.11) <- c(3,3,2)
dimnames(cpt_BMP6.11) <- list("BMP6.11"=c("CC","TT","CT"),
                              "BMP6.10"=c("AA","AT","TT"),
                              "STROKE"=c(0,1))
cpt_ERG.3 <- matrix(c(0.195, 0.092, 0.713,
                      0.231, 0.447, 0.322,
                      0.282, 0.473, 0.246),ncol=3,byrow=T,dimnames = list("ECE1.13"=c("TT","CT","CC"),
                                                                          "ERG.3"=c("TT","CT","CC")))
cpt_ERG.3 <- t(cpt_ERG.3)
cpt_BMP6.3 <- matrix(c(0.872, 0.029, 0.099,
                       0.23 , 0.381, 0.389,
                       0.32 , 0.057, 0.623),ncol=3,byrow=T,dimnames = list("BMP6.2"=c("GG","AA","AG"),
                                                                           "BMP6.3"=c("CC","GG","CG")))
cpt_BMP6.3 <- t(cpt_BMP6.3)
cpt_HBF.G <- c(0.877, 0.031, 0.051, 0.041,
               0.284, 0.567, 0.079, 0.07,
               0.041, 0.368, 0.524, 0.067,
               0.117, 0.079, 0.402, 0.402,
               0.788, 0.071, 0.082, 0.059,
               0.091, 0.837, 0.021, 0.051,
               0.062, 0.113, 0.803, 0.022,
               0.068, 0.055, 0.227, 0.65,
               0.75 , 0.068, 0.091, 0.091,
               0.046, 0.802, 0.061, 0.091,
               0.001, 0.052, 0.855, 0.092,
               0.052, 0.102, 0.031, 0.815,
               0.62 , 0.216, 0.109 ,0.055,
               0.076, 0.635, 0.213, 0.076,
               0.055, 0.068, 0.557, 0.32,
               0.033, 0.033, 0.025, 0.909)
dim(cpt_HBF.G) <- c(4,4,4)
dimnames(cpt_HBF.G) <- list("HbF.G" = c("[0.251 0.737)","[0.737 0.857)","[0.857 0.963)","[0.963 1.699]"),
                            "HbF.P" = c("[0.251 1.219)","[1.219 1.406)","[1.406 1.575)","[1.575 2.480]"),
                            "HbG" = c("[1.337 1.496)","[1.496 1.527)","[1.527 1.562)","[1.562 1.734]"))
cpt_MET.5 <- c(0.103, 0.333, 0.564,
               0.005, 0.157, 0.838,
               0.005, 0.075, 0.92,
               0.333, 0.333, 0.333,
               0.061, 0.061, 0.878,
               0.005, 0.017, 0.978)
dim(cpt_MET.5) <- c(3,3,2)
dimnames(cpt_MET.5) <- list("MET.5"=c("TT","CT","CC"),
                            "CAT"=c("AA","AG","GG"),
                            "STROKE"=c(0,1))
cpt_ECE1.13 <- c(0.654, 0.293, 0.053,
                 0.008, 0.68 , 0.312,
                 0.001, 0.065, 0.934,
                 0.083, 0.458, 0.458,
                 0.083, 0.271, 0.646,
                 0.005, 0.134, 0.861)
dim(cpt_ECE1.13) <- c(3,3,2)
dimnames(cpt_ECE1.13) <- list("ECE1.13"=c("TT","CT","CC"),
                            "ECE1.12"=c("CC","CT","TT"),
                            "STROKE"=c(0,1))
cpt_EDN1.9 <- matrix(c(0.724, 0.065, 0.211,
                       0.03 , 0.719, 0.251,
                       0.007, 0.129, 0.864),ncol=3,byrow = T,dimnames = list("EDN1.3"=c("AA","AC","CC"),
                                                                             "EDN1.9"=c("AA","AG","GG")))
cpt_EDN1.9 <- t(cpt_EDN1.9)
cpt_TIE <- matrix(c(0.686, 0.157, 0.157,
                    0.207, 0.046, 0.747,
                    0.232, 0.015, 0.753),ncol=3,byrow = T,dimnames = list("CAT"=c("AA","AG","GG"),
                                                                          "TIE"=c("AG","AA","GG")))
cpt_TIE <- t(cpt_TIE)
cpt_ANXA2.12 <- matrix(c(0.138, 0.431, 0.431,
                         0.035, 0.679, 0.286,
                         0.008, 0.77 , 0.222),ncol=3,byrow = T,dimnames = list("EDN1.3"=c("AA","AC","CC"),
                                                                               "ANXA2.12"=c("GG","CC","CG")))
cpt_ANXA2.12 <- t(cpt_ANXA2.12)

cpt_TGFBR2.0 <- matrix(c(0.645, 0.063, 0.292,
                         0.104, 0.755, 0.141,
                         0.176, 0.023, 0.801),ncol=3,byrow = T,dimnames = list("TGFBR2.6"=c("CT","CC","TT"),
                                                                               "TGFBR2.0"=c("CT","CC","TT")))
cpt_TGFBR2.0 <- t(cpt_TGFBR2.0)
cpt_RS276789 <- matrix(c(0.092, 0.609, 0.299,
                         0.031, 0.704, 0.265,
                         0.05 , 0.526, 0.424),ncol=3,byrow = T,dimnames = list("ERG.5"=c("CC","AA","AC"),
                                                                               "RS276789"=c("TT","CC","CT")))
cpt_RS276789 <- t(cpt_RS276789)
cpt_BMP6.10 <- c(0.262, 0.69 , 0.048,
                 0.333, 0.333, 0.333,
                 0.027, 0.318, 0.655,
                 0.039, 0.039, 0.922,
                 0.055, 0.326, 0.619,
                 0.005, 0.005, 0.99)
dim(cpt_BMP6.10) <- c(3,2,3)
dimnames(cpt_BMP6.10) <- list("BMP6.10"=c("AA","AT","TT"),
                              "STROKE"=c(0,1),
                              "BMP6"=c("GG","CG","CC"))
cpt_BMP6.2 <- matrix(c(0.211, 0.211, 0.578,
                       0.26 , 0.277, 0.463,
                       0.154, 0.36 , 0.485),ncol=3,byrow = T,dimnames = list("EDN1.3"=c("AA","AC","CC"),
                                                                             "BMP6.2"=c("GG","AA","AG")))
cpt_BMP6.2 <- t(cpt_BMP6.2)
cpt_ERG.4 <- matrix(c(0.298, 0.618, 0.084,
                      0.433, 0.507, 0.06,
                      0.505, 0.405, 0.095),ncol=3,byrow = T,dimnames = list("ERG.2"=c("GG","AG","AA"),
                                                                            "ERG.4"=c("AC","CC","AA")))
cpt_ERG.4 <- t(cpt_ERG.4)
cpt_HBF.P <- matrix(c(0.234, 0.257, 0.253, 0.256,
                      0.469, 0.146, 0.198, 0.187),ncol=4,byrow = T,dimnames = list("STROKE"=c(0,1),
                                                                                   "HbF.P"=c("[0.251 1.219)","[1.219 1.406)","[1.406 1.575)","[1.575 2.480]")))
cpt_HBF.P <- t(cpt_HBF.P)
cpt_THALASSEMIA <- matrix(c(0.756, 0.244,
                            0.756, 0.244,
                            0.646, 0.354,
                            0.619, 0.381),ncol = 2,byrow = T,dimnames = list("HbG"=c("[1.337 1.496)","[1.496 1.527)","[1.527 1.562)","[1.562 1.734]"),
                                                                             "Thalassemia"=c("SS","SS_ALPHA")))
cpt_THALASSEMIA <- t(cpt_THALASSEMIA)
cpt_CAT <- matrix(c(0.242, 0.242, 0.516,
                    0.045, 0.045, 0.91,
                    0.003, 0.075, 0.922),ncol = 3,byrow = T,dimnames = list("ANXA2.8"=c("GG","AG","AA"),
                                                                            "CAT"=c("AA","AG","GG")))
cpt_CAT <- t(cpt_CAT)
cpt_BMP6 <- matrix(c(0.242, 0.242, 0.516,
                     0.045, 0.198, 0.757,
                     0.006, 0.097, 0.897),ncol = 3,byrow = T,dimnames = list("ANXA2.8"=c("GG","AG","AA"),
                                                                             "BMP6"=c("GG","CG","CC")))
cpt_BMP6 <- t(cpt_BMP6)
cpt_ERG.5 <- matrix(c(0.242, 0.516, 0.242,
                      0.045, 0.91 , 0.045,
                      0.006, 0.881, 0.113),ncol = 3,byrow = T,dimnames = list("ANXA2.8"=c("GG","AG","AA"),
                                                                              "ERG.5"=c("CC","AA","AC")))
cpt_ERG.5 <- t(cpt_ERG.5)
cpt_ECE1.12 <- c(0.19 , 0.62 , 0.19,
                 0.333, 0.333, 0.333,
                 0.079, 0.242, 0.679,
                 0.333, 0.333, 0.333,
                 0.005, 0.128, 0.867,
                 0.048, 0.048, 0.904)
dim(cpt_ECE1.12) <- c(3,2,3)
dimnames(cpt_ECE1.12) <- list("ECE1.12"=c("CC","CT","TT"),
                              "STROKE"=c(0,1),
                              "ANXA2.8"=c("GG","AG","AA"))
cpt_EDN1.3 <- matrix(c(0.242, 0.242, 0.516,
                       0.045, 0.299, 0.656,
                       0.009, 0.159, 0.832),ncol = 3,byrow = T,dimnames = list("ANXA2.8"=c("GG","AG","AA"),
                                                                               "EDN1.3" = c("AA","AC","CC")))
cpt_EDN1.3 <- t(cpt_EDN1.3)
cpt_TGFBR2.6 <- matrix(c(0.516, 0.242, 0.242,
                         0.096, 0.096, 0.808,
                         0.19 , 0.018, 0.792),ncol = 3,byrow = T,dimnames = list("ANXA2.8"=c("GG","AG","AA"),
                                                                                 "TGFBR2.6" = c("CT","CC","TT")))
cpt_TGFBR2.6 <- t(cpt_TGFBR2.6)
cpt_ADCY9.8 <- c(0.19 , 0.62 , 0.19,
                 0.734, 0.024, 0.242,
                 0.769, 0.009, 0.222,
                 0.333, 0.333, 0.333,
                 0.333, 0.333, 0.333,
                 0.894, 0.005, 0.101)
dim(cpt_ADCY9.8) <- c(3,3,2)
dimnames(cpt_ADCY9.8) <- list("ADCY9.8"=c("AA","GG","AG"),
                              "ANXA2.8"=c("GG","AG","AA"),
                              "STROKE"=c(0,1))
cpt_EDN1.6 <- matrix(c(0.333, 0.333, 0.333,
                       0.333, 0.333, 0.333,
                       0.333, 0.333, 0.333),ncol=3,byrow=T,dimnames = list("ANXA2.8"=c("GG","AG","AA"),
                                                                           "EDN1.6"=c("CT","TT","CC")))
cpt_EDN1.6 <- t(cpt_EDN1.6)
cpt_ADCY9.5 <- matrix(c(0.034, 0.212, 0.754,
                       0.014, 0.431, 0.555),ncol=3,byrow=T,dimnames = list("STROKE"=c(0,1),
                                                                           "ADCY9.5"=c("GG","AG","AA")))
cpt_ADCY9.5 <- t(cpt_ADCY9.5)
cpt_TGFBR3.4 <- matrix(c(0.242, 0.242, 0.516,
                         0.198, 0.655, 0.147,
                         0.029, 0.659, 0.312),ncol=3,byrow=T,dimnames = list("ANXA2.8"=c("GG","AG","AA"),
                                                                             "TGFBR3.4"=c("GG","AA","AG")))
cpt_TGFBR3.4 <- t(cpt_TGFBR3.4)
cpt_ADCY9.11 <- matrix(c(0.334, 0.593, 0.073,
                         0.17 , 0.67 , 0.16),ncol=3,byrow=T,dimnames = list("STROKE"=c(0,1),
                                                                             "ADCY9.11"=c("CT","CC","TT")))
cpt_ADCY9.11 <- t(cpt_ADCY9.11)
cpt_ERG.2 <- matrix(c(0.064, 0.403, 0.533,
                      0.108, 0.212, 0.68),ncol=3,byrow=T,dimnames = list("STROKE"=c(0,1),
                                                                         "ERG.2"=c("GG","AG","AA")))
cpt_ERG.2 <- t(cpt_ERG.2)
cpt_ADCY9 <- matrix(c(0.218, 0.272, 0.51,
                      0.097, 0.347, 0.556),ncol=3,byrow=T,dimnames = list("STROKE"=c(0,1),
                                                                         "ADCY9"=c("CC","TT","CT")))
cpt_ADCY9 <- t(cpt_ADCY9)
cpt_TEK <- matrix(c(0.409, 0.091, 0.5,
                    0.472, 0.024, 0.504),ncol=3,byrow=T,dimnames = list("STROKE"=c(0,1),
                                                                        "TEK"=c("CG","GG","CC")))
cpt_TEK <- t(cpt_TEK)
cpt_ADCY9.9 <- matrix(c(0.227, 0.478, 0.295,
                        0.285, 0.295, 0.42),ncol=3,byrow=T,dimnames = list("STROKE"=c(0,1),
                                                                            "ADCY9.9"=c("AA","AC","CC")))
cpt_ADCY9.9 <-t(cpt_ADCY9.9)
cpt_TGFBR3.6 <- matrix(c(0.369, 0.164, 0.467,
                         0.545, 0.014, 0.441),ncol=3,byrow=T,dimnames = list("STROKE"=c(0,1),
                                                                            "TGFBR3.6"=c("CC","AA","AC")))
cpt_TGFBR3.6 <- t(cpt_TGFBR3.6)
cpt_CCL2 <- matrix(c(0.096, 0.468, 0.436,
                     0.014, 0.66 , 0.326),ncol=3,byrow=T,dimnames = list("STROKE"=c(0,1),
                                                                         "CCL2"=c("TT","CC","CT")))
cpt_CCL2 <- t(cpt_CCL2)
cpt_ANXA2.6 <- matrix(c(0.11 , 0.431, 0.459,
                        0.316, 0.149, 0.535),ncol=3,byrow=T,dimnames = list("STROKE"=c(0,1),
                                                                            "ANXA2.6"=c("GG","AG","AA")))
cpt_ANXA2.6 <- t(cpt_ANXA2.6)
cpt_HBG <- matrix(c(0.236, 0.257, 0.253, 0.254),ncol = 4,dimnames = list(NULL,"HbG"=c("[1.337 1.496)","[1.496 1.527)","[1.527 1.562)","[1.562 1.734]")))
cpt_ANXA2.8 <- matrix(c(0.003, 0.014, 0.983),ncol = 3,dimnames = list(NULL,"ANXA2.8"=c("GG","AG","AA")))
cpt_STROKE <- matrix(c(0.5, 0.5),ncol = 2,dimnames = list(NULL,"STROKE"=c(0,1)))


Stroke_bnfit <- custom.fit(dag, dist = list(ADCY9=cpt_ADCY9, ADCY9.11=cpt_ADCY9.11, ADCY9.5=cpt_ADCY9.5, ADCY9.8=cpt_ADCY9.8,
                                            ADCY9.9=cpt_ADCY9.9, ANXA2.11=cpt_ANXA2.11, ANXA2.12=cpt_ANXA2.12, ANXA2.13=cpt_ANXA2.13,
                                            ANXA2.3=cpt_ANXA2.3, ANXA2.4=cpt_ANXA2.4, ANXA2.5=cpt_ANXA2.5, ANXA2.6=cpt_ANXA2.6,
                                            ANXA2.7=cpt_ANXA2.7, ANXA2.8=cpt_ANXA2.8, BMP6=cpt_BMP6, BMP6.10=cpt_BMP6.10, BMP6.11=cpt_BMP6.11,
                                            BMP6.12=cpt_BMP6.12, BMP6.13=cpt_BMP6.13, BMP6.14=cpt_BMP6.14, BMP6.2=cpt_BMP6.2, BMP6.3=cpt_BMP6.3,
                                            BMP6.9=cpt_BMP6.9, CAT=cpt_CAT, CCL2=cpt_CCL2, CIQB=cpt_CIQB, CSF2.3=cpt_CSF2.3, CSF2.4=cpt_CSF2.4,
                                            ECE1.12=cpt_ECE1.12, ECE1.13=cpt_ECE1.13, EDN1.10=cpt_EDN1.10, EDN1.3=cpt_EDN1.3, EDN1.6=cpt_EDN1.6,
                                            EDN1.7=cpt_EDN1.7, EDN1.9=cpt_EDN1.9, ERG.2=cpt_ERG.2, ERG.3=cpt_ERG.3, ERG.4=cpt_ERG.4, ERG.5=cpt_ERG.5,
                                            HbF.G=cpt_HBF.G, HbF.P=cpt_HBF.P, HbG=cpt_HBG, KL.2=cpt_KL.2, KL.3=cpt_KL.3, MET.5=cpt_MET.5,MET.6=cpt_MET.6,
                                            MET.9=cpt_MET.9, NRCAM=cpt_NRCAM, RS276789=cpt_RS276789, SELP=cpt_SELP, SELP.11=cpt_SELP.11, SELP.12=cpt_SELP.12,
                                            SELP.13=cpt_SELP.13, SELP.14=cpt_SELP.14, SELP.15=cpt_SELP.15, SELP.17=cpt_SELP.17, SELP.2=cpt_SELP.2, 
                                            SELP.22=cpt_SELP.22, SELPLG=cpt_SELPLG, TEK=cpt_TEK, TGFBR2=cpt_TGFBR2, TGFBR2.0=cpt_TGFBR2.0, 
                                            TGFBR2.6=cpt_TGFBR2.6, TGFBR3=cpt_TGFBR3, TGFBR3.10=cpt_TGFBR3.10, TGFBR3.2=cpt_TGFBR3.2, 
                                            TGFBR3.4=cpt_TGFBR3.4, TGFBR3.6=cpt_TGFBR3.6, TGFBR3.7=cpt_TGFBR3.7, TGFBR3.8=cpt_TGFBR3.8, 
                                            TGFBR3.9=cpt_TGFBR3.9, Thalassemia=cpt_THALASSEMIA, TIE=cpt_TIE, STROKE=cpt_STROKE))
