# Supplementary material for: shinyBN: an online application for interactive Bayesian network inference and visualization
Source: BMC Bioinformatics. 2019 Dec 16;20:711. doi: 10.1186/s12859-019-3309-0 (PMC6916222; doi:10.1186/s12859-019-3309-0)
Supplement: Supplementary file 7 — Additional file 7. A zip archive containing the testing files of shinyBN. [file 12859_2019_3309_MOESM7_ESM.zip]

Archive with 6 entries (5 files):
- Testing files/
- Testing files/00 Readme for testing files.docx
- Testing files/individual_level_data_alarm.csv
- Testing files/rdata_stroke_bn.rdata
- Testing files/simulated_validationset_with_missing.csv
- Testing files/structure_in_Excel_shinyBN.xlsx
